# Supplementary material for: Anti-Inflammatory and Metabolic Effects of Fresh Versus Freeze-Dried Platelet-Rich Plasma on Equine Osteoarthritis in an Ex Vivo Cartilage-Synovium Explant Co-Culture System: A Pilot Study
Source: Vet Sci. 2026 Jul 6;13(7):654. doi: 10.3390/vetsci13070654 (PMC13431378; doi:10.3390/vetsci13070654)
Supplement: Supplementary file 1 [file vetsci-13-00654-s001.zip]

Archive with 1 entries (1 files):
- vetsci-4359408-supplementary.pdf
